# Supplementary material for: Transcriptomic epidemiology of smoking: the effect of smoking on gene expression in lymphocytes
Source: BMC Med Genomics. 2010 Jul 15;3:29. doi: 10.1186/1755-8794-3-29 (PMC2911391; doi:10.1186/1755-8794-3-29)
Supplement: Additional file 1 — Full details of the smoking-correlated genes significant at an FDR of 0.05. Includes gene information, correlation of expression with smoking and the allocation of each gene into the functional assignments and canonical pathways from Ingenuity Pathways Analysis described in Tables 1 and 2. [file 1755-8794-3-29-S1.XLS]

## Sheet: Sup Table 1
													Functional Annotations (from Table 1)																					Canonical Pathways (from Table 2)
Gene	Illuminal probe ID	Chromosome	Physical location	chi2 smoke	p-value smoke	Correlation	Standard error	Gene description	Location	Type	Multiple transcripts		Cell cytotoxicity	Proliferation of cells	Activation of cells	Cell movement	Lysis of cells	Immune response	Mobilization of calcium	Adhesion of cells	Cell death	Tumorigenesis	Binding of cells	Viral elimination	Cancer	Inflammatory disorder	Cell growth	Cardiovascular disorder of lung	Perturbation of mitochondria	Inflammatory response	Asthma	Free radical scavenging		Natural Killer Cell Signaling	CTLA4 Signaling in Cytotoxic T Lymphocytes	SAPK/JNK Signaling	Xenobiotic Metabolism Signaling	Metabolism of Xenobiotics by Cytochrome P450
ABCA2	GI_45446739-S	9	139021507	13.4059	0.0002508	-0.242464	0.0660398	ATP-binding cassette, sub-family A (ABC1), member 2	Plasma Membrane	transporter	No
ABCB1	GI_42741658-S	7	86970884	15.6796	7.5e-05	-0.263614	0.0663643	ATP-binding cassette, sub-family B (MDR/TAP), member 1	Plasma Membrane	transporter	No			X			X				X	X			X	X	X										X
ABI3	GI_29337288-S	17	44642588	16.3812	5.18e-05	-0.2652	0.0653033	ABI gene family, member 3	Plasma Membrane	other	No					X
ACOX2	GI_4501868-S	3	58465903	21.9068	2.86e-06	0.319063	0.0678696	acyl-Coenzyme A oxidase 2, branched chain	Cytoplasm	enzyme	No											X			X
ACSS1	GI_28416952-S	20	24934873	11.1766	0.0008283	-0.219217	0.0654209	acyl-CoA synthetase short-chain family member 1	Cytoplasm	enzyme	No
ADA	GI_4557248-S	20	42681577	21.668	3.24e-06	-0.310856	0.0664778	adenosine deaminase	Cytoplasm	enzyme	No			X	X			X			X	X			X	X
ADCY3	GI_10947058-S	2	24895542	12.3469	0.0004417	0.234882	0.066687	adenylate cyclase 3	Plasma Membrane	enzyme	No																X
ADRB2	GI_15718673-S	5	148186349	11.6185	0.000653	-0.217945	0.0637904	adrenergic, beta-2-, receptor, surface	Plasma Membrane	G-protein coupled receptor	No			X					X	X	X	X			X	X				X	X
AKR1C3	GI_24497582-S	10	5126568	16.5963	4.62e-05	-0.259037	0.0633855	aldo-keto reductase family 1, member C3 (3-alpha hydroxysteroid dehydrogenase, type II)	Cytoplasm	enzyme	No			X								X			X													X
AQP3	GI_22165421-S	9	33431158	12.7187	0.000362	0.237454	0.0664263	aquaporin 3 (Gill blood group)	Plasma Membrane	transporter	No											X			X
ARHGAP4	GI_41327157-S	X	152826025	11.4874	0.0007007	-0.22663	0.0666986	Rho GTPase activating protein 4	Cytoplasm	other	No
ARIH2	GI_5453556-S	3	48931285	13.5618	0.0002308	-0.247216	0.0669433	ariadne homolog 2 (Drosophila)	Nucleus	other	No			X								X			X
ASGR1	GI_18426870-S	17	7017474	10.9586	0.0009317	0.223572	0.0673908	asialoglycoprotein receptor 1	Plasma Membrane	transmembrane receptor	No																X
ASGR2	GI_18426876-A	17	6945365	22.011	2.71e-06	0.309137	0.0655738	asialoglycoprotein receptor 2	Plasma Membrane	transmembrane receptor	No												X
AXIN1	GI_31083143-A	16	277441	12.3643	0.0004376	-0.229866	0.06519	axin 1	Cytoplasm	other	No			X							X	X			X		X
BAI2	GI_4502356-S	1	31965305	12.1381	0.000494	-0.23887	0.0683706	brain-specific angiogenesis inhibitor 2	Plasma Membrane	G-protein coupled receptor	No
BAIAP3	GI_15451913-S	16	1324664	20.5121	5.93e-06	0.300619	0.0661143	BAI1-associated protein 3	Unknown	other	No
BATF3	GI_8924245-S	1	210926383	24.7198	6.63e-07	-0.325972	0.0652423	basic leucine zipper transcription factor, ATF-like 3	Nucleus	transcription regulator	No
BFSP1	GI_13518027-S	20	17422550	13.1279	0.0002909	-0.242916	0.0668737	beaded filament structural protein 1, filensin	Cytoplasm	enzyme	No
BIN2	GI_7705295-A	12	49961089	14.8022	0.0001194	-0.257374	0.0666937	bridging integrator 2	Unknown	other	No
BMP1	GI_5902809-I	8	22078835	11.898	0.000562	-0.234822	0.0679088	bone morphogenetic protein 1	Extracellular Space	peptidase	No															X	X
BNC2	GI_22749194-S	9	16399501	18.0142	2.19e-05	-0.274263	0.0643974	basonuclin 2	Nucleus	other	Duplicate
BTN3A1	GI_37595557-I	6	26510460	12.9412	0.0003214	-0.229862	0.0637296	butyrophilin, subfamily 3, member A1	Unknown	other	No
BZRAP1	GI_4758955-S	17	53733591	23.5413	1.22e-06	-0.313523	0.0643158	benzodiazapine receptor (peripheral) associated protein 1	Cytoplasm	other	No
C10ORF33	GI_14249307-S	10	100133314	23.7287	1.11e-06	-0.321065	0.0656004	chromosome 10 open reading frame 33	Unknown	other	No
C11ORF21	GI_7662662-S	11	2248742	18.0049	2.2e-05	-0.27123	0.0636492	chromosome 11 open reading frame 21	Cytoplasm	other	No
C14ORF94	GI_8923395-S	14	22485277	11.6655	0.0006367	0.229021	0.0668885	chromosome 14 open reading frame 94	Unknown	other	No
C17ORF66	GI_22749528-S	17	31206073	14.3875	0.0001488	-0.249747	0.0656489	chromosome 17 open reading frame 66	Unknown	other	No
C1ORF21	GI_40788019-S	1	182622773	20.9375	4.75e-06	-0.295603	0.0643189	chromosome 1 open reading frame 21	Unknown	other	No
C20ORF3	GI_41327713-S	20	24891580	17.6274	2.69e-05	-0.270607	0.064228	chromosome 20 open reading frame 3	Plasma Membrane	other	No
C3	GI_4557384-S	19	6628846	14.9107	0.0001127	-0.251829	0.0650259	complement component 3	Extracellular Space	peptidase	No			X	X	X		X	X	X	X	X			X	X	X			X
C3ORF59	GI_31341922-S	3	193997298	15.2626	9.35e-05	0.260765	0.0665482	chromosome 3 open reading frame 59	Unknown	other	No
C4ORF18	GI_32526910-S	4	159265211	13.3689	0.0002558	0.246536	0.0672455	chromosome 4 open reading frame 18	Cytoplasm	other	No
C6ORF192	hmm15104-S	6	133132200	14.5858	0.0001339	0.252191	0.065836	chromosome 6 open reading frame 192	Unknown	other	No
C9ORF127	GI_27552763-S	9	35819222	13.5443	0.000233	0.242666	0.0657562	chromosome 9 open reading frame 127	Plasma Membrane	other	No
C9ORF142	GI_39930540-S	9	139006691	16.7152	4.34e-05	-0.276237	0.0673346	chromosome 9 open reading frame 142	Unknown	other	Duplicate
CACNA2D2	GI_5174402-S	3	50375234	14.0416	0.0001788	-0.237022	0.0630763	calcium channel, voltage-dependent, alpha 2/delta subunit 2	Unknown	ion channel	No										X	X			X	X	X
CANX	GI_31542290-S	5	179058536	11.3537	0.000753	0.22298	0.0660193	calnexin	Cytoplasm	other	No											X			X
CASP5	GI_4757913-S	11	104370180	13.8241	0.0002007	-0.246957	0.0662317	caspase 5, apoptosis-related cysteine peptidase	Cytoplasm	peptidase	No										X					X
CCDC106	GI_9558742-S	19	60850766	13.8418	0.0001989	0.238915	0.0640285	coiled-coil domain containing 106	Unknown	other	No
CD160	GI_5901909-S	1	144407155	23.1564	1.49e-06	-0.31083	0.0643105	CD160 molecule	Plasma Membrane	transmembrane receptor	No			X							X
CD247	GI_37595563-A	1	165666505	15.9151	6.62e-05	-0.260725	0.0651362	CD247 molecule	Plasma Membrane	transmembrane receptor	No			X	X			X	X		X	X			X	X								X	X
CD300A	GI_33667071-S	17	69974117	13.0486	0.0003035	-0.242249	0.0668859	CD300a molecule	Plasma Membrane	other	No		X		X			X																X
CD38	GI_38454325-S	4	15389029	18.6322	1.59e-05	-0.288299	0.0665143	CD38 molecule	Plasma Membrane	enzyme	No		X	X	X	X		X	X	X	X		X
CDC42EP4	GI_14165470-S	17	68791358	12.2699	0.0004603	-0.215119	0.0612755	CDC42 effector protein (Rho GTPase binding) 4	Cytoplasm	other	No
CDH23	GI_16507961-I	10	72826697	19.5842	9.63e-06	-0.282271	0.0635001	cadherin-like 23	Plasma Membrane	transporter	Duplicate									X							X
CDKN1C	GI_4557440-S	11	2861441	60.5113	<1.00E-10	-0.491682	0.0624146	cyclin-dependent kinase inhibitor 1C (p57, Kip2)	Nucleus	other	No			X							X	X			X		X
CENTG2	GI_41281554-S	2	236067475	13.7405	0.0002099	-0.248691	0.0669011	centaurin, gamma 2	Cytoplasm	enzyme	No
CHST12	GI_20070291-S	7	2409785	19.0277	1.29e-05	-0.282298	0.0644783	carbohydrate (chondroitin 4) sulfotransferase 12	Cytoplasm	enzyme	No																										X
CHST2	GI_27369496-S	3	144321358	14.705	0.0001257	-0.261157	0.0678931	carbohydrate (N-acetylglucosamine-6-O) sulfotransferase 2	Cytoplasm	enzyme	No					X														X							X
CKAP4	GI_19920316-S	12	105155910	11.7927	0.0005946	0.226413	0.0657703	cytoskeleton-associated protein 4	Cytoplasm	other	No												X
CKB	GI_34335231-S	14	103055749	35.7729	2.2e-09	-0.374367	0.0622041	creatine kinase, brain	Cytoplasm	kinase	No
CLDND1	GI_11096339-S	3	99717007	24.1955	8.7e-07	0.317361	0.0642339	claudin domain containing 1	Plasma Membrane	other	No
CLDND2	GI_22748764-S	19	56562164	23.2646	1.41e-06	-0.321997	0.06644	claudin domain containing 2	Unknown	other	No
CLEC10A	GI_33667102-I	17	6918580	19.0671	1.26e-05	0.292932	0.0668347	C-type lectin domain family 10, member A	Plasma Membrane	other	No											X			X
CLEC5A	GI_31747574-S	7	141273626	17.9168	2.31e-05	0.277359	0.0652888	C-type lectin domain family 5, member A	Plasma Membrane	other	No				X			X	X											X
CLIC3	GI_40288289-S	9	139008881	28.9157	7.56e-08	-0.353132	0.0653143	chloride intracellular channel 3	Nucleus	ion channel	No
COCH	GI_4758021-S	14	30413516	25.2679	4.99e-07	0.329689	0.0652655	coagulation factor C homolog, cochlin (Limulus polyphemus)	Extracellular Space	other	No
COL13A1	GI_22027608-A	10	71231650	28.8267	7.92e-08	-0.363219	0.067257	collagen, type XIII, alpha 1	Plasma Membrane	other	No
COLQ	GI_18105029-A	3	15466644	17.3622	3.09e-05	-0.268993	0.0643797	collagen-like tail subunit (single strand of homotrimer) of asymmetric acetylcholinesterase	Extracellular Space	other	No
CSGALNACT1	GI_40255140-S	8	19305952	14.0438	0.0001786	0.2446	0.0651018	chondroitin sulfate N-acetylgalactosaminyltransferase 1	Cytoplasm	enzyme	No																											X
CST7	GI_20302138-S	20	24877866	27.8903	1.28e-07	-0.335847	0.06324	cystatin F (leukocystatin)	Extracellular Space	other	No							X				X			X
CTBP2	GI_4557498-A	10	126666408	24.9761	5.8e-07	-0.320988	0.0639169	C-terminal binding protein 2	Nucleus	transcription regulator	No			X							X
CTRC	GI_11321627-S	1	15637525	14.8397	0.000117	-0.247268	0.063996	chymotrypsin C (caldecrin)	Extracellular Space	peptidase	No															X
CTSC	GI_22538439-I	11	87666408	12.4372	0.0004209	-0.232772	0.0658409	cathepsin C	Cytoplasm	peptidase	No							X				X			X	X	X
CTSL1	GI_22202618-A	9	89530794	13.1792	0.0002831	-0.230155	0.06322	cathepsin L1	Cytoplasm	peptidase	No							X				X			X	X	X
CTSW	GI_23110963-S	11	65403860	13.6726	0.0002176	-0.234406	0.0632169	cathepsin W	Cytoplasm	peptidase	No							X
CX3CR1	GI_19923135-S	3	39279989	21.8879	2.89e-06	-0.294629	0.062657	chemokine (C-X3-C motif) receptor 1	Plasma Membrane	G-protein coupled receptor	No					X	X	X	X	X	X					X					X
CYP1B1	GI_13325059-S	2	38148250	16.0525	6.16e-05	0.261927	0.0651817	cytochrome P450, family 1, subfamily B, polypeptide 1	Cytoplasm	enzyme	No										X	X			X												X	X
CYP4F22	GI_27735072-S	19	15480336	57.8469	<1.00E-10	-0.475683	0.0617771	cytochrome P450, family 4, subfamily F, polypeptide 22	Unknown	enzyme	No
DLG5	GI_28466996-S	10	79220555	11.9316	0.0005519	-0.214274	0.0618802	discs, large homolog 5 (Drosophila)	Plasma Membrane	other	No			X												X	X
DMPK	GI_4758173-S	19	50964815	11.1128	0.0008573	-0.218611	0.0654227	dystrophia myotonica-protein kinase	Cytoplasm	kinase	No
DSC2	GI_40806177-A	18	26900004	17.3505	3.11e-05	0.278459	0.066638	desmocollin 2	Plasma Membrane	other	No									X
EBF4	GI_27485586-S	20	2621524	16.3842	5.17e-05	-0.276805	0.0681701	early B-cell factor 4	Nucleus	other	No											X			X
EBI2	GI_14577915-S	13	98744790	11.5772	0.0006677	0.219158	0.0642519	G protein-coupled receptor 183	Plasma Membrane	G-protein coupled receptor	No							X				X			X
EFHD2	GI_42734435-S	1	15609028	13.212	0.0002782	-0.228732	0.0627609	EF-hand domain family, member D2	Unknown	other	No
ENTPD1	GI_45580699-S	10	97461526	12.5355	0.0003993	0.235036	0.0662141	ectonucleoside triphosphate diphosphohydrolase 1	Plasma Membrane	enzyme	No			X	X								X
EOMES	GI_22538469-S	3	27732872	15.2188	9.57e-05	-0.24806	0.0633943	eomesodermin homolog (Xenopus laevis)	Nucleus	transcription regulator	No										X
EPB41L3	GI_32490571-S	18	5382388	14.2145	0.0001631	0.251908	0.0666366	erythrocyte membrane protein band 4.1-like 3	Plasma Membrane	other	No											X			X		X
ETHE1	GI_41327740-S	19	48702711	17.3143	3.17e-05	0.279788	0.0669992	ethylmalonic encephalopathy 1	Cytoplasm	other	No										X
EXTL3	GI_41281366-S	8	28615072	12.6706	0.0003715	-0.2375	0.0665343	exostoses (multiple)-like 3	Cytoplasm	enzyme	No			X													X
FAM100B	GI_34222379-S	17	71773043	11.4902	0.0006997	0.21521	0.063329	family with sequence similarity 100, member B	Unknown	other	No
FAM109A	GI_24432055-S	12	110282866	13.4323	0.0002473	-0.251468	0.068423	family with sequence similarity 109, member A	Unknown	other	No
FAM110A	GI_34147524-S	20	762356	20.1357	7.21e-06	-0.295607	0.0656008	family with sequence similarity 110, member A	Unknown	other	No
FAM113A	GI_21362095-S	20	2763971	11.5106	0.000692	-0.22807	0.0670631	family with sequence similarity 113, member A	Unknown	other	No
FAM40A	GI_37539489-S	1	110378764	10.9678	0.0009271	-0.225989	0.0680755	family with sequence similarity 40, member A	Unknown	other	No
FAM53B	GI_42734309-S	10	126297853	13.8488	0.0001981	-0.247818	0.0663918	family with sequence similarity 53, member B	Unknown	other	No
FAM60A	GI_10864048-S	12	31324785	13.2192	0.0002771	0.245258	0.0672726	family with sequence similarity 60, member A	Unknown	other	No
FAM82A2	GI_8922531-S	15	38815378	12.9921	0.0003128	-0.239511	0.0662707	family with sequence similarity 82, member A2	Unknown	other	No
FASLG	GI_4557328-S	1	170894808	11.491	0.0006994	-0.22649	0.0666636	Fas ligand (TNF superfamily, member 6)	Extracellular Space	cytokine	No		X	X	X	X	X	X		X	X	X	X		X	X	X	X		X		X
FCGR3A	GI_24429585-S	1	159778173	49.3021	<1.00E-10	-0.441841	0.0622527	Fc fragment of IgG, low affinity IIIa, receptor (CD16a)	Plasma Membrane	transmembrane receptor	No		X	X		X	X	X				X	X		X	X								X
FCGR3B	GI_10835138-S	1	159859610	19.8116	8.55e-06	-0.295594	0.0661409	Fc fragment of IgG, low affinity IIIb, receptor (CD16b)	Plasma Membrane	transmembrane receptor	No		X					X	X				X											X
FCRL6	GI_37549797-S	1	158038797	16.4823	4.91e-05	-0.25979	0.0637763	Fc receptor-like 6	Unknown	other	No
FEZ1	GI_17105402-I	11	124820858	29.7048	5.03e-08	-0.351652	0.0641528	fasciculation and elongation protein zeta 1 (zygin I)	Cytoplasm	other	No									X
FGFBP2	GI_31543022-S	4	15570964	32.1878	1.4e-08	-0.355335	0.0622186	fibroblast growth factor binding protein 2	Extracellular Space	other	No
FGFRL1	GI_13112053-S	4	995610	21.3849	3.76e-06	-0.305168	0.0656708	fibroblast growth factor receptor-like 1	Plasma Membrane	transmembrane receptor	No			X
FLJ14213	GI_40254972-S	11	36354131	17.6527	2.65e-05	-0.276809	0.0656492	protor-2	Unknown	other	No
FLJ16686	GI_37539470-S	4	35959791	11.1255	0.0008515	-0.216988	0.0649069	FLJ16686 protein	Unknown	other	Duplicate
FLJ21438	GI_29742588-S	19	15423438	11.1931	0.000821	-0.217741	0.0649393	hypothetical protein FLJ21438	Unknown	other	No
FLJ22662	GI_42476014-S	12	14547864	11.9398	0.0005495	0.229555	0.0662771	hypothetical protein FLJ22662	Extracellular Space	other	No
FLJ45983	GI_42659459-S	10	8132419	12.88	0.0003321	0.242963	0.067517	FLJ45983 protein	Unknown	other	No
FPR3	GI_38455412-S	19	56990223	38.9128	4e-10	0.412891	0.065666	formyl peptide receptor 3	Plasma Membrane	G-protein coupled receptor	No					X
FUCA1	GI_24475878-S	1	24044154	33.3267	7.8e-09	0.373362	0.0642408	fucosidase, alpha-L- 1, tissue	Cytoplasm	enzyme	No
FUT7	GI_4758405-S	9	139044447	17.5247	2.84e-05	0.270597	0.0643966	fucosyltransferase 7 (alpha (1,3) fucosyltransferase)	Cytoplasm	enzyme	No					X				X			X			X
GAB3	GI_18079322-S	X	153556720	17.6828	2.61e-05	-0.265583	0.0629388	GRB2-associated binding protein 3	Unknown	other	No
GARNL4	GI_42734326-S	17	2646482	25.8497	3.69e-07	-0.32014	0.0625783	GTPase activating Rap/RanGAP domain-like 4	Unknown	other	No
GAS6	GI_4557616-S	13	113546913	15.6424	7.65e-05	0.266156	0.0670825	growth arrest-specific 6	Extracellular Space	growth factor	No			X		X				X	X						X
GATS	GI_31340688-S	7	99644497	22.3289	2.3e-06	-0.318136	0.0670207	opposite strand transcription unit to STAG3	Unknown	other	No
GFI1	GI_4885266-S	1	92712909	20.6362	5.55e-06	-0.291734	0.0639514	growth factor independent 1 transcription repressor	Nucleus	transcription regulator	No			X	X			X		X	X	X					X
GFOD1	GI_9506674-S	6	13471798	34.7359	3.8e-09	-0.381998	0.0643833	glucose-fructose oxidoreductase domain containing 1	Unknown	enzyme	No
GFRA2	GI_22091444-S	8	21593810	17.1812	3.4e-05	0.26718	0.0642474	GDNF family receptor alpha 2	Plasma Membrane	transmembrane receptor	No																X
GNG10	GI_21361096-S	9	113463682	10.9345	0.0009439	0.223421	0.0674159	guanine nucleotide binding protein (G protein), gamma 10	Plasma Membrane	enzyme	No
GNLY	GI_7108345-I	2	85774925	20.5711	5.75e-06	-0.295738	0.064955	granulysin	Cytoplasm	other	Triplicate				X	X	X	X			X					X				X
GPR114	GI_24475870-S	16	56134102	17.5091	2.86e-05	-0.268808	0.0640219	G protein-coupled receptor 114	Plasma Membrane	G-protein coupled receptor	No
GPR160	GI_7657135-S	3	171239397	18.2113	1.98e-05	0.279181	0.0651744	G protein-coupled receptor 160	Plasma Membrane	G-protein coupled receptor	No
GPR177	GI_31542744-S	1	68336739	14.5974	0.0001331	0.253148	0.0660595	G protein-coupled receptor 177	Unknown	other	No											X			X
GPR55	GI_33695106-S	2	231480287	20.9135	4.805e-06	0.306858	0.0668177	G protein-coupled receptor 55	Plasma Membrane	G-protein coupled receptor	No
GPR56	GI_41584199-S	16	56211459	34.2303	4.9e-09	-0.371459	0.0630398	G protein-coupled receptor 56	Plasma Membrane	G-protein coupled receptor	No									X							X
GTF3C1	GI_4753160-S	16	27379436	20.3418	6.477e-06	-0.286493	0.0632599	general transcription factor IIIC, polypeptide 1, alpha 220kDa	Nucleus	transcription regulator	No
GZMA	GI_6996012-S	5	54434230	17.7933	2.46e-05	-0.272151	0.0642921	granzyme A (granzyme 1, cytotoxic T-lymphocyte-associated serine esterase 3)	Cytoplasm	peptidase	No		X		X		X	X			X	X		X	X	X				X		X
GZMB	GI_32483414-S	14	24170000	15.0409	0.0001052	-0.246075	0.0632592	granzyme B (granzyme 2, cytotoxic T-lymphocyte-associated serine esterase 1)	Cytoplasm	peptidase	No		X				X	X			X		X	X		X			X		X	X
GZMH	GI_31542869-S	14	24145533	15.8896	6.71e-05	-0.243125	0.0607946	granzyme H (cathepsin G-like 2, protein h-CCPX)	Cytoplasm	peptidase	No										X
HEG1	GI_37550526-S	3	126167244	14.1703	0.000167	-0.254358	0.0673718	HEG homolog 1 (zebrafish)	Unknown	other	No
HES4	GI_20127596-S	1	924207	25.014	5.69e-07	-0.323365	0.0643769	hairy and enhancer of split 4 (Drosophila)	Unknown	other	No
HMOX1	GI_4504436-S	22	34107087	10.8331	0.000997	-0.2148	0.0651055	heme oxygenase (decycling) 1	Cytoplasm	enzyme	No			X	X						X	X			X		X	X			X	X					X
HSPA6	GI_42822885-S	1	159760660	14.8622	0.0001157	-0.242342	0.0626783	heat shock 70kDa protein 6 (HSP70B')	Unknown	other	No
ICAM2	GI_12545398-S	17	59433687	15.4221	8.6e-05	-0.255519	0.0648785	intercellular adhesion molecule 2	Plasma Membrane	other	No				X	X				X	X
IGHA2	GI_37546026-S	14	105124289	19.1313	1.22e-05	0.290746	0.066232	immunoglobulin heavy constant alpha 2 (A2m marker)	Extracellular Space	other	No															X
IGHE	GI_42660382-S	14	105137324	22.4243	2.19e-06	0.320923	0.0674586	immunoglobulin heavy constant epsilon	Extracellular Space	other	No				X	X		X			X					X				X	X	X
IGL@	hmm10298-S	22	20710659	11.7531	0.0006074	0.22947	0.0667742	immunoglobulin lambda locus	Nucleus	other	No				X							X			X	X
IGLV3-9	Hs.449584-S	22	21491965	30.8532	2.78e-08	0.361122	0.0646135	immunoglobulin lambda variable 3-9 (gene/pseudogene)	Unknown	other	No
IL13RA1	GI_26787975-S	X	117745587	12.3388	0.0004436	0.234033	0.066444	interleukin 13 receptor, alpha 1	Plasma Membrane	transmembrane receptor	No			X								X	X		X
IL18RAP	GI_27477087-S	2	102401686	17.1802	3.4e-05	-0.266117	0.0639945	interleukin 18 receptor accessory protein	Plasma Membrane	transmembrane receptor	No			X	X			X					X							X
IL2RB	GI_23238195-S	22	35851824	26.7891	2.27e-07	-0.340621	0.0654524	interleukin 2 receptor, beta	Plasma Membrane	transmembrane receptor	No			X	X	X		X				X			X	X	X
INPP4B	GI_4504706-S	4	143168631	11.455	0.000713	0.220244	0.0649253	inositol polyphosphate-4-phosphatase, type II, 105kDa	Unknown	phosphatase	No
ITGAX	GI_34452172-S	16	31274010	30.4556	3.42e-08	-0.367141	0.0661093	integrin, alpha X (complement component 3 receptor 4 subunit)	Plasma Membrane	other	No			X	X	X		X		X			X			X
ITM2C	GI_31560867-S	2	231437865	13.4181	0.0002492	0.231626	0.0630599	integral membrane protein 2C	Cytoplasm	other	No
KIF13B	GI_13194196-S	8	28980714	12.8476	0.0003379	-0.234226	0.0651715	kinesin family member 13B	Cytoplasm	other	No
KIFC3	GI_19923320-S	16	56349630	18.2162	1.97e-05	-0.278693	0.0650517	kinesin family member C3	Cytoplasm	enzyme	No
KLRB1	GI_4504878-S	12	9639137	12.8593	0.0003358	-0.235429	0.0654775	killer cell lectin-like receptor subfamily B, member 1	Plasma Membrane	transmembrane receptor	No		X				X																	X
KLRD1	GI_7669497-I	12	10351684	13.3313	0.000261	-0.241801	0.0660516	killer cell lectin-like receptor subfamily D, member 1	Plasma Membrane	transmembrane receptor	No		X	X	X		X	X	X		X													X
KLRF1	GI_7705573-S	12	9871344	16.99	3.76e-05	-0.264347	0.0639199	killer cell lectin-like receptor subfamily F, member 1	Plasma Membrane	transmembrane receptor	No		X		X			X	X
KLRG1	GI_21361293-S	12	9033488	12.1215	0.0004984	-0.227236	0.0650972	killer cell lectin-like receptor subfamily G, member 1	Plasma Membrane	other	No																			X
KLRK1	GI_6679051-S	12	10416219	14.589	0.0001337	-0.252395	0.0658807	killer cell lectin-like receptor subfamily K, member 1	Plasma Membrane	transmembrane receptor	No		X	X	X		X	X	X			X	X		X									X
LDHA	GI_5031856-S	11	18372687	12.0064	0.0005302	0.225844	0.0650258	lactate dehydrogenase A	Cytoplasm	enzyme	No			X							X	X			X		X
LGR6	GI_39930402-S	1	200429741	17.3885	3.05e-05	-0.271578	0.0648978	leucine-rich repeat-containing G protein-coupled receptor 6	Plasma Membrane	G-protein coupled receptor	Duplicate
LITAF	GI_4758913-S	16	11549357	11.4948	0.0006979	-0.220741	0.0649526	lipopolysaccharide-induced TNF factor	Nucleus	transcription regulator	No																X
LLGL2	GI_4758679-S	17	71033378	25.904	3.59e-07	-0.322655	0.063063	lethal giant larvae homolog 2 (Drosophila)	Cytoplasm	other	No
LMNA	GI_27436944-A	1	154351085	19.7402	8.87e-06	0.263516	0.0590944	lamin A/C	Nucleus	other	Duplicate															X	X
LOC127099	GI_17437334-S	1	170060374	11.7837	0.0005975	0.230973	0.0671325	hypothetical LOC127099	Unknown	other	No
LOC255519	Hs.460895-S	16	56194560	15.0792	0.0001031	-0.256649	0.0658814	similar to high-mobility group box 3	Unknown	other	No
LOC345645	GI_37550304-S	5	55606634	12.5953	0.0003867	0.241496	0.0678689	similar to hCG2002932	Unknown	other	No
LOC730272	GI_42656357-S	2	88846439	11.5871	0.0006641	0.227889	0.0667921	similar to protein immuno-reactive with anti-PTH polyclonal antibodies	Unknown	other	No
LPCAT1	GI_33946290-S	5	1514542	19.1719	1.19e-05	-0.284489	0.0647254	lysophosphatidylcholine acyltransferase 1	Cytoplasm	enzyme	No
LRRN3	GI_37059785-S	7	110518298	90.6375	<1.00E-10	0.515479	0.0531005	leucine rich repeat neuronal 3	Extracellular Space	other	No
LYPD2	GI_22049497-S	8	143828630	68.6679	<1.00E-10	-0.527603	0.0627656	LY6/PLAUR domain containing 2	Unknown	other	Duplicate
LYPLAL1	GI_20270340-S	1	217413844	12.9759	0.0003155	0.238967	0.0661653	lysophospholipase-like 1	Cytoplasm	enzyme	No
MAFG	GI_4505072-S	17	77469438	11.3756	0.0007441	0.222646	0.0658661	v-maf musculoaponeurotic fibrosarcoma oncogene homolog G (avian)	Nucleus	transcription regulator	No			X
MAPKBP1	GI_29740202-S	15	39854004	12.4172	0.0004254	-0.240747	0.0681487	mitogen-activated protein kinase binding protein 1	Unknown	other	No
MAST3	GI_37552547-S	19	18069603	25.0074	5.71e-07	-0.334433	0.0665345	microtubule associated serine/threonine kinase 3	Unknown	kinase	No
MATK	GI_21450843-A	19	3728967	25.8996	3.6e-07	-0.330535	0.0646401	megakaryocyte-associated tyrosine kinase	Cytoplasm	kinase	No			X								X					X
MCTP2	Hs.459430-S	15	92642499	11.78	0.0005987	-0.231102	0.0671683	multiple C2 domains, transmembrane 2	Unknown	other	No															X
MGST1	GI_22035637-A	12	16391343	14.0266	0.0001802	0.255479	0.0680195	microsomal glutathione S-transferase 1	Cytoplasm	enzyme	No							X				X			X												X	X
MITF	GI_38156696-A	3	69871323	11.6227	0.0006515	0.233113	0.0682489	microphthalmia-associated transcription factor	Nucleus	transcription regulator	No			X							X						X
MLC1	GI_21237729-A	22	48839947	24.4205	7.74e-07	-0.313633	0.0631433	megalencephalic leukoencephalopathy with subcortical cysts 1	Plasma Membrane	transporter	No
MMP23B	GI_5902003-S	1	1557423	19.1414	1.21e-05	-0.276581	0.0630026	matrix metallopeptidase 23B	Extracellular Space	peptidase	No
MMP25	GI_21536462-I	16	3036683	86.2691	<1.00E-10	0.598859	0.0633613	matrix metallopeptidase 25	Extracellular Space	peptidase	Duplicate											X			X		X
MOSC2	GI_31542712-S	1	218988299	14.1711	0.0001669	0.255277	0.0676024	MOCO sulphurase C-terminal domain containing 2	Cytoplasm	other	No
MOV10	GI_14211539-S	1	113018990	18.899	1.38e-05	-0.293339	0.0672175	Mov10, Moloney leukemia virus 10, homolog (mouse)	Nucleus	enzyme	No
MS4A7	GI_23110999-S	11	59902534	18.0707	2.13e-05	-0.278352	0.0652502	membrane-spanning 4-domains, subfamily A, member 7	Unknown	other	No															X
MT2A	GI_31543214-S	16	55200012	17.5662	2.77e-05	-0.272472	0.0647657	metallothionein 2A	Cytoplasm	other	No			X							X	X			X
MTHFD2	GI_13699869-S	2	74279198	11.2616	0.0007913	0.224709	0.0668088	methylenetetrahydrofolate dehydrogenase (NADP+ dependent) 2, methenyltetrahydrofolate cyclohydrolase	Cytoplasm	enzyme	No											X			X
MTSS1	GI_30023852-S	8	125632206	19.3622	1.08e-05	-0.287791	0.0651404	metastasis suppressor 1	Cytoplasm	other	No					X
MXD3	GI_34147394-S	5	176666817	12.0427	0.00052	-0.237106	0.0681559	MAX dimerization protein 3	Nucleus	transcription regulator	No			X							X
MXD4	GI_10947033-S	4	2218958	17.6079	2.71e-05	-0.282923	0.0671723	MAX dimerization protein 4	Nucleus	transcription regulator	No			X
MYL6B	GI_17986280-S	12	54832602	23.1461	1.5e-06	0.309939	0.0640996	myosin, light chain 6B, alkali, smooth muscle and non-muscle	Cytoplasm	other	No
MYO15B	hmm5973-S	17	71095734	11.6932	0.0006273	-0.2249	0.0656109	myosin XVB pseudogene	Unknown	other	No
NCALD	GI_14042973-S	8	102767946	12.162	0.0004877	-0.234576	0.0671016	neurocalcin delta	Cytoplasm	other	No
NCAM1	GI_18604602-S	11	112337205	12.1006	0.000504	-0.228542	0.065547	neural cell adhesion molecule 1	Plasma Membrane	other	No			X						X	X	X			X
NCF4	GI_7382494-A	22	35586991	22.3261	2.3e-06	0.320013	0.0674194	neutrophil cytosolic factor 4, 40kDa	Cytoplasm	enzyme	Duplicate							X								X
ND3	GI_27754195-S	MT	10060	11.2296	0.000805	-0.22619	0.0673477	NADH dehydrogenase, subunit 3 (complex I)	Cytoplasm	enzyme	No											X			X
NDUFV1	GI_20149567-S	11	67130983	12.273	0.0004596	-0.234793	0.0668533	NADH dehydrogenase (ubiquinone) flavoprotein 1, 51kDa	Cytoplasm	enzyme	No																X
NEURL	GI_21314780-S	10	105244038	21.046	4.48e-06	-0.31244	0.0678146	neuralized homolog (Drosophila)	Nucleus	other	No					X						X			X		X
NKG7	GI_20127481-S	19	56566686	27.4521	1.61e-07	-0.335727	0.0637171	natural killer cell group 7 sequence	Plasma Membrane	other	No
NRG1	GI_7669521-A	8	31616810	25.0345	5.63e-07	0.323887	0.0644288	neuregulin 1	Extracellular Space	growth factor	No			X	X	X				X	X	X			X		X				X
NTNG2	GI_19387853-S	9	134031955	11.8599	0.0005735	-0.225625	0.0653329	netrin G2	Plasma Membrane	enzyme	No
OSBPL5	GI_22035608-A	11	3064922	38.8277	5e-10	-0.396798	0.0631672	oxysterol binding protein-like 5	Cytoplasm	other	No
P2RY5	GI_38327549-S	13	47883182	23.0402	1.59e-06	0.305942	0.0634673	purinergic receptor P2Y, G-protein coupled, 5	Plasma Membrane	G-protein coupled receptor	No
P2RY6	GI_29029609-A	11	72653218	64.8298	<1.00E-10	0.531748	0.0650888	pyrimidinergic receptor P2Y, G-protein coupled, 6	Plasma Membrane	G-protein coupled receptor	No
PAICS	GI_17388802-S	4	56996672	16.8909	3.96e-05	0.264605	0.0641617	phosphoribosylaminoimidazole carboxylase, phosphoribosylaminoimidazole succinocarboxamide synthetase	Unknown	enzyme	No											X			X
PALLD	GI_21361584-S	4	169654792	19.8655	8.31e-06	-0.289369	0.0646664	palladin, cytoskeletal associated protein	Cytoplasm	other	No									X	X	X			X
PCDH1	GI_27754770-I	5	141212856	13.3388	0.00026	-0.245624	0.0670601	protocadherin 1	Plasma Membrane	other	No									X							X
PCDH21	GI_16933564-S	10	85944497	11.3442	0.0007568	-0.230207	0.0681303	protocadherin 21	Plasma Membrane	other	No										X
PDGFD	GI_15451920-A	11	103283124	27.0465	1.99e-07	-0.340695	0.0651589	platelet derived growth factor D	Extracellular Space	growth factor	No			X								X					X
PDZD4	GI_29336036-S	X	152720817	11.6924	0.0006276	-0.214068	0.0624751	PDZ domain containing 4	Cytoplasm	other	No
PGLYRP2	GI_21361844-S	19	15440456	13.7141	0.0002129	-0.247534	0.0666548	peptidoglycan recognition protein 2	Plasma Membrane	transmembrane receptor	No											X			X
PHF19	GI_30151609-S	9	122657752	13.55	0.0002323	-0.247141	0.0669506	PHD finger protein 19	Unknown	other	No
PID1	GI_40255259-S	2	229596933	58.1121	<1.00E-10	0.494224	0.0640553	phosphotyrosine interaction domain containing 1	Unknown	other	Triplicate
PIK3CG	GI_21237724-S	7	106293160	20.9055	4.83e-06	-0.307668	0.0670025	phosphoinositide-3-kinase, catalytic, gamma polypeptide	Cytoplasm	kinase	No			X		X		X	X	X	X	X			X	X				X		X		X	X	X	X
PIP3-E	GI_40354211-S	6	154517438	11.108	0.0008596	0.210364	0.0629722	phosphoinositide-binding protein PIP3-E	Cytoplasm	enzyme	No
PKN1	GI_42476156-S	19	14405166	10.9337	0.0009443	-0.221436	0.0668229	protein kinase N1	Cytoplasm	kinase	No																X
PLA2G7	GI_31543409-S	6	46780237	15.6161	7.76e-05	0.260857	0.0658113	phospholipase A2, group VII (platelet-activating factor acetylhydrolase, plasma)	Extracellular Space	enzyme	No					X					X					X				X	X
PLAGL2	GI_6031195-S	20	30243968	17.1058	3.54e-05	-0.273286	0.0658315	pleiomorphic adenoma gene-like 2	Nucleus	transcription regulator	No										X						X
PLEKHF1	GI_31543411-S	19	34848167	11.6098	0.000656	-0.229056	0.0670651	pleckstrin homology domain containing, family F (with FYVE domain) member 1	Unknown	other	No										X
PLP2	GI_4505892-S	X	48915217	11.9914	0.0005345	0.229385	0.0660794	proteolipid protein 2 (colonic epithelium-enriched)	Cytoplasm	transporter	No
PODN	GI_45505136-S	1	53300473	13.9076	0.000192	-0.243052	0.0649965	podocan	Unknown	other	No											X			X
PPP2R2B	GI_32307116-A	5	145949260	17.2375	3.3e-05	-0.2657	0.0637743	protein phosphatase 2 (formerly 2A), regulatory subunit B, beta isoform	Cytoplasm	phosphatase	No										X	X			X										X		X
PPP2R5A	GI_30795205-S	1	210525502	13.2031	0.0002795	-0.248399	0.0681722	protein phosphatase 2, regulatory subunit B', alpha isoform	Cytoplasm	phosphatase	No										X														X		X
PRF1	GI_40254807-S	10	72027110	21.273	3.983e-06	-0.29821	0.0643749	perforin 1 (pore forming protein)	Cytoplasm	other	No		X		X		X	X			X	X		X	X			X	X			X
PRSS23	GI_38788121-S	11	86189139	29.5578	5.43e-08	-0.35001	0.063998	protease, serine, 23	Extracellular Space	peptidase	No											X			X
PSCD4	GI_8670549-S	22	36008370	14.4284	0.0001456	-0.25735	0.0675395	pleckstrin homology, Sec7 and coiled-coil domains 4	Cytoplasm	other	No
PTGDR	GI_38505191-S	14	51804181	22.5434	2.05e-06	-0.297533	0.062377	prostaglandin D2 receptor (DP)	Plasma Membrane	G-protein coupled receptor	No		X			X			X							X				X	X
PTGDS	GI_38505192-S	9	138991777	19.5122	1e-05	-0.264218	0.0595951	prostaglandin D2 synthase 21kDa (brain)	Cytoplasm	enzyme	No			X							X	X			X
PTP4A3	GI_14589853-A	8	142501189	18.2399	1.95e-05	-0.271628	0.063368	protein tyrosine phosphatase type IVA, member 3	Plasma Membrane	phosphatase	No			X		X				X							X
PTPN6	GI_34328901-A	12	6926001	12.1219	0.0004983	-0.229534	0.0657569	protein tyrosine phosphatase, non-receptor type 6	Cytoplasm	phosphatase	No		X	X		X					X	X	X		X	X	X			X				X	X
PWWP2B	GI_42734384-S	10	134060692	11.8034	0.0005912	-0.225517	0.065482	PWWP domain containing 2B	Unknown	other	No
RAB11FIP3	GI_41281455-S	16	415669	12.9402	0.0003216	-0.241638	0.066987	RAB11 family interacting protein 3 (class II)	Cytoplasm	other	No
RAB37	GI_31343330-S	17	70178865	17.9956	2.21e-05	-0.284941	0.0669213	RAB37, member RAS oncogene family	Cytoplasm	enzyme	No
RAMP1	GI_5032018-S	2	238432926	12.7747	0.0003513	-0.233249	0.0650934	receptor (G protein-coupled) activity modifying protein 1	Plasma Membrane	transporter	No				X								X
RARRES3	GI_8051633-S	11	63060849	12.4513	0.0004177	-0.235114	0.0664653	retinoic acid receptor responder (tazarotene induced) 3	Cytoplasm	other	No			X
RASGRP3	GI_7662333-A	2	33514920	11.3554	0.0007523	0.225733	0.0668427	RAS guanyl releasing protein 3 (calcium and DAG-regulated)	Cytoplasm	other	No
RASSF1	GI_25777679-A	3	50342221	21.9727	2.77e-06	-0.31276	0.066427	Ras association (RalGDS/AF-6) domain family member 1	Nucleus	other	No					X				X	X	X			X		X
RFTN1	GI_41872576-S	3	16332356	14.7156	0.000125	-0.255953	0.0665274	raftlin, lipid raft linker 1	Plasma Membrane	other	No								X
RGL1	GI_20127535-S	1	181871831	45.3969	<1.00E-10	0.452026	0.0664741	ral guanine nucleotide dissociation stimulator-like 1	Cytoplasm	other	No
RGS3	GI_19913391-A	9	115246832	23.1293	1.51e-06	-0.302237	0.062559	regulator of G-protein signaling 3	Nucleus	other	No					X			X	X	X		X
RHOBTB3	GI_41281538-S	5	95092606	13.907	0.0001921	-0.250038	0.0668592	Rho-related BTB domain containing 3	Unknown	enzyme	No
RHOC	GI_34222243-S	1	113045272	38.2104	6e-10	-0.392109	0.0629503	ras homolog gene family, member C	Plasma Membrane	enzyme	No					X					X	X			X
RNASE2	GI_45243468-S	14	20493470	15.695	7.44e-05	0.263241	0.06624	ribonuclease, RNase A family, 2 (liver, eosinophil-derived neurotoxin)	Extracellular Space	enzyme	No				X	X		X			X
RNASE4	GI_37577171-A	14	20222212	14.7776	0.000121	0.252648	0.065521	ribonuclease, RNase A family, 4	Extracellular Space	enzyme	No
RNF122	GI_38045930-S	8	33524815	19.103	1.24e-05	-0.297174	0.0677277	ring finger protein 122	Unknown	other	No
RP4-691N24.1	GI_37059782-S	20	25381337	21.4025	3.72e-06	-0.305238	0.0656888	ninein-like	Unknown	other	No																X
RPL22	GI_17402905-S	1	6167667	13.8277	0.0002004	0.247991	0.0665013	ribosomal protein L22	Nucleus	other	No											X
RRAS	GI_20127497-S	19	54830364	12.1685	0.000486	-0.234111	0.0669445	related RAS viral (r-ras) oncogene homolog	Cytoplasm	enzyme	No									X	X	X			X							X		X		X	X
RUNX3	GI_4757917-S	1	25098589	12.6779	0.00037	-0.227332	0.0636709	runt-related transcription factor 3	Nucleus	transcription regulator	No			X		X					X	X				X	X
S100A12	GI_5032058-S	1	151612808	10.9266	0.0009479	0.219501	0.0662652	S100 calcium binding protein A12	Cytoplasm	other	No															X				X
S100A8	GI_21614543-S	1	151629132	14.718	0.0001248	0.259572	0.0674575	S100 calcium binding protein A8	Cytoplasm	other	No			X		X				X	X	X			X	X				X
S1PR5	GI_18141314-S	19	10484623	34.1167	5.2e-09	-0.375199	0.0637866	sphingosine-1-phosphate receptor 5	Plasma Membrane	G-protein coupled receptor	No
SASH1	GI_38569463-S	6	148705422	78.9583	<1.00E-10	0.581603	0.0644575	SAM and SH3 domain containing 1	Unknown	other	No
SEC61B	GI_14591932-S	9	101024391	11.2693	0.000788	0.227351	0.0675686	Sec61 beta subunit	Cytoplasm	transporter	No
SEMA6B	Hs.465642-S	19	4493600	17.6578	2.64e-05	0.280575	0.0665542	sema domain, transmembrane domain (TM), and cytoplasmic domain, (semaphorin) 6B	Plasma Membrane	other	No
SERPINB2	GI_4505594-S	18	59705922	13.7418	0.0002097	0.248645	0.0668811	serpin peptidase inhibitor, clade B (ovalbumin), member 2	Extracellular Space	other	No			X						X		X				X
SERPINF1	GI_39725933-S	17	1612009	15.0937	0.0001023	0.253353	0.0650075	serpin peptidase inhibitor, clade F (alpha-2 antiplasmin, pigment epithelium derived factor), member 1	Extracellular Space	other	No			X							X	X	X		X		X			X
SH2D1B	GI_24308411-S	1	160631680	40.0733	2e-10	-0.411535	0.064486	SH2 domain containing 1B	Unknown	other	No																							X
SH2D2A	GI_31543620-S	1	155042659	22.8499	1.75e-06	-0.313461	0.0652667	SH2 domain protein 2A	Cytoplasm	other	No			X					X		X					X										X
SH2D3C	GI_41281820-I	9	129540419	21.1139	4.33e-06	-0.29541	0.063997	SH2 domain containing 3C	Cytoplasm	other	Duplicate
SIGLEC10	GI_31377638-S	19	56605087	23.7525	1.1e-06	-0.315086	0.0643677	sialic acid binding Ig-like lectin 10	Plasma Membrane	other	No																X
SLAMF1	GI_4506968-S	1	158846513	12.0416	0.0005203	0.229409	0.0659569	signaling lymphocytic activation molecule family member 1	Plasma Membrane	transmembrane receptor	No			X	X			X									X
SLAMF7	GI_19923571-S	1	158975701	12.1807	0.0004829	-0.230175	0.0657865	SLAM family member 7	Unknown	other	No		X	X
SLC1A7	GI_34147563-S	1	53325443	13.2914	0.0002666	-0.233382	0.0638566	solute carrier family 1 (glutamate transporter), member 7	Plasma Membrane	transporter	No											X			X	X
SLC27A3	GI_13236578-S	1	152014392	14.6859	0.000127	-0.249291	0.0648618	solute carrier family 27 (fatty acid transporter), member 3	Cytoplasm	transporter	No
SLC39A9	GI_40254927-S	14	68935704	10.9101	0.0009564	0.226584	0.0684455	solute carrier family 39 (zinc transporter), member 9	Unknown	transporter	No
SLC44A1	GI_19920322-A	9	107046750	17.0762	3.59e-05	0.278061	0.0670541	solute carrier family 44, member 1	Plasma Membrane	transporter	No
SLC44A2	GI_31377726-S	19	10597229	12.0156	0.0005276	-0.229753	0.0661237	solute carrier family 44, member 2	Extracellular Space	transporter	No
SLC44A3	GI_32698778-S	1	95058765	11.8735	0.0005694	-0.234464	0.0678741	solute carrier family 44, member 3	Unknown	other	No
SLITRK4	GI_40217821-S	X	142543584	12.0873	0.0005077	0.229651	0.0658974	SLIT and NTRK-like family, member 4	Unknown	other	No
SNTB2	GI_18860909-A	16	67778551	14.06	0.0001771	-0.246073	0.0654551	syntrophin, beta 2 (dystrophin-associated protein A1, 59kDa, basic component 2)	Plasma Membrane	other	Duplicate
SOX13	GI_41406088-S	1	202308869	14.1376	0.0001699	-0.246758	0.0654368	SRY (sex determining region Y)-box 13	Nucleus	transcription regulator	No
SPEN	GI_14790189-S	1	16046946	10.8734	0.0009755	-0.222614	0.067351	spen homolog, transcriptional regulator (Drosophila)	Nucleus	transcription regulator	No
SPN	GI_40254469-S	16	29581801	24.9572	5.86e-07	-0.31692	0.0630866	sialophorin (leukosialin, CD43)	Plasma Membrane	transmembrane receptor	No		X	X	X	X		X		X	X		X
SPON2	GI_6912681-S	4	1150723	45.8674	<1.00E-10	-0.421455	0.0616576	spondin 2, extracellular matrix protein	Extracellular Space	other	No							X		X
SSBP3	GI_21314683-A	1	54464783	12.1778	0.0004836	-0.221468	0.0632986	single stranded DNA binding protein 3	Nucleus	transcription regulator	Duplicate											X			X
STAB1	GI_12225239-S	3	52504396	24.7164	6.64e-07	0.332693	0.0665983	stabilin 1	Plasma Membrane	transporter	No									X			X
STARD9	GI_37540841-S	15	40744722	12.8606	0.0003356	-0.241527	0.0671602	StAR-related lipid transfer (START) domain containing 9	Unknown	other	No
STK10	GI_5174700-S	5	171401679	20.6788	5.43e-06	-0.301022	0.065889	serine/threonine kinase 10	Cytoplasm	kinase	No
STMN1	GI_44889961-A	1	26099194	12.4089	0.0004273	0.236503	0.0669683	stathmin 1/oncoprotein 18	Cytoplasm	other	No										X		X			X	X
SYTL2	GI_15011899-A	11	85082912	13.4819	0.0002409	-0.23503	0.0638339	synaptotagmin-like 2	Cytoplasm	other	No
TAF11	GI_21269863-S	6	34953533	12.8519	0.0003371	-0.237987	0.0662103	TAF11 RNA polymerase II, TATA box binding protein (TBP)-associated factor, 28kDa	Nucleus	transcription regulator	No
TAF6L	GI_21269867-S	11	62295451	12.5041	0.0004061	-0.23658	0.0667348	TAF6-like RNA polymerase II, p300/CBP-associated factor (PCAF)-associated factor, 65kDa	Nucleus	transcription regulator	No
TBC1D25	GI_29743268-S	X	48283019	14.3561	0.0001513	-0.254776	0.0670435	TBC1 domain family, member 25	Unknown	other	No
TBC1D8	GI_30410773-S	2	100990122	25.494	4.44e-07	-0.330697	0.0651816	TBC1 domain family, member 8 (with GRAM domain)	Plasma Membrane	other	No			X
TBCD	GI_41350332-S	17	78303229	13.7236	0.0002118	-0.244917	0.0659081	tubulin folding cofactor D	Cytoplasm	other	No
TCF7L2	GI_13376321-S	10	114700201	13.885	0.0001943	-0.242569	0.0649196	transcription factor 7-like 2 (T-cell specific, HMG-box)	Nucleus	transcription regulator	Duplicate			X								X				X
TFDP1	GI_34147667-S	13	113287057	11.0469	0.0008883	0.226164	0.067881	transcription factor Dp-1	Nucleus	transcription regulator	No			X							X	X			X		X
TGFBR3	GI_4507470-S	1	91920575	17.255	3.27e-05	-0.269317	0.0646002	transforming growth factor, beta receptor III	Plasma Membrane	kinase	No			X	X	X		X			X	X			X		X
TKTL1	GI_7110726-S	X	153177345	18.9952	1.31e-05	-0.294263	0.0672578	transketolase-like 1	Unknown	enzyme	No
TMEM123	GI_16418408-S	11	101772266	11.3927	0.0007373	0.225198	0.0665634	transmembrane protein 123	Plasma Membrane	other	No										X
TNFRSF14	GI_23200040-S	1	2479150	14.9035	0.0001132	-0.260924	0.0673831	tumor necrosis factor receptor superfamily, member 14 (herpesvirus entry mediator)	Plasma Membrane	transmembrane receptor	No			X		X		X			X									X
TNFRSF8	GI_23510436-A	1	12046021	13.5314	0.0002346	-0.245465	0.0665402	tumor necrosis factor receptor superfamily, member 8	Plasma Membrane	transmembrane receptor	No		X	X	X	X					X	X	X			X	X				X
TPPP3	GI_7706275-A	16	65981213	37.665	8e-10	-0.394122	0.0637204	tubulin polymerization-promoting protein family member 3	Unknown	other	No
TPSAB1	GI_13775594-S	16	1230679	12.0704	0.0005123	0.225509	0.0647255	tryptase alpha/beta 1	Extracellular Space	peptidase	No			X				X								X
TRA@	Hs.2014-S	14	21159897	24.9046	6.02e-07	-0.329647	0.0657161	T cell receptor alpha locus	Cytoplasm	other	Duplicate			X	X				X		X	X			X	X									X	X
TRAT1	GI_7706744-S	3	110024321	13.1192	0.0002923	0.242686	0.0668269	T cell receptor associated transmembrane adaptor 1	Plasma Membrane	other	No								X																X
TRG@	GI_42658279-S	7	38246150	11.2127	0.0008124	-0.220899	0.0658027	T cell receptor gamma locus	Cytoplasm	other	No			X	X			X	X			X			X		X								X	X
TRIM69	GI_37595540-A	15	42815852	15.2428	9.45e-05	0.254398	0.0649512	tripartite motif-containing 69	Unknown	other	No
TSEN54	GI_37542486-S	17	71024204	17.0986	3.55e-05	-0.274912	0.0662522	tRNA splicing endonuclease 54 homolog (S. cerevisiae)	Nucleus	other	No
TSPAN32	GI_37595532-A	11	2279819	15.2289	9.52e-05	-0.250784	0.0640588	tetraspanin 32	Plasma Membrane	other	No			X
TTC38	GI_8923627-S	22	45042525	36.4783	1.5e-09	-0.381756	0.0627429	tetratricopeptide repeat domain 38	Unknown	other	No											X			X
TXNDC3	GI_31543835-S	7	37854724	15.3401	8.98e-05	-0.251751	0.0640739	thioredoxin domain containing 3 (spermatozoa)	Cytoplasm	kinase	No
UBE2C	GI_32967282-I	20	43874662	12.0457	0.0005191	-0.236223	0.0679066	ubiquitin-conjugating enzyme E2C	Cytoplasm	enzyme	No			X							X	X			X		X
UGCG	GI_4507810-S	9	113699027	11.8221	0.0005853	0.231054	0.0670306	UDP-glucose ceramide glucosyltransferase	Cytoplasm	enzyme	No			X							X	X			X
USP28	GI_40217782-S	11	113173807	18.3916	1.8e-05	-0.288327	0.066992	ubiquitin specific peptidase 28	Unknown	peptidase	No
VCAN	GI_21361115-S	5	82803339	12.6685	0.0003719	0.240653	0.0674391	versican	Extracellular Space	other	No			X		X				X	X	X			X		X
VPS37B	GI_13375925-S	12	121915835	12.2594	0.0004629	-0.226067	0.0643759	vacuolar protein sorting 37 homolog B (S. cerevisiae)	Nucleus	other	No
VSIG4	GI_6005957-S	X	65158305	13.8711	0.0001958	0.249437	0.0667813	V-set and immunoglobulin domain containing 4	Plasma Membrane	other	No			X												X
WDR49	GI_34222272-S	3	168679166	13.7662	0.000207	-0.253669	0.0681592	WD repeat domain 49	Unknown	other	No
WDR67	GI_21717806-S	8	124154101	13.8577	0.0001972	-0.23523	0.0630046	WD repeat domain 67	Unknown	other	No
XCL2	GI_38569448-S	1	166776627	11.752	0.0006078	-0.219198	0.0637972	chemokine (C motif) ligand 2	Extracellular Space	cytokine	No								X
YPEL1	GI_40549458-S	22	20381825	14.8861	0.0001142	-0.255587	0.0660452	yippee-like 1 (Drosophila)	Nucleus	enzyme	No
ZAK	GI_19526766-I	2	173648811	15.2608	9.36e-05	0.26495	0.067612	sterile alpha motif and leucine zipper containing kinase AZK	Cytoplasm	kinase	Duplicate										X															X
ZBTB16	GI_31543978-S	11	113435641	12.69	0.0003676	-0.233107	0.065291	zinc finger and BTB domain containing 16	Nucleus	transcription regulator	No			X		X					X						X
ZDHHC1	GI_24307962-S	16	65985829	12.6645	0.0003727	-0.239062	0.0670092	zinc finger, DHHC-type containing 1	Nucleus	enzyme	No
ZMYND15	GI_14149998-S	17	4590086	12.916	0.0003258	-0.240397	0.0667028	zinc finger, MYND-type containing 15	Unknown	other	No
ZNF567	GI_34303940-S	19	41872142	13.6869	0.000216	0.248788	0.0670595	zinc finger protein 567	Nucleus	other	No
Unresolved	GI_5453683-A	2	70947435	47.0982	<1.00E-10	0.444143	0.064087	Unknown			No
Unresolved	GI_27498427-S	6	13441096	20.8568	4.95e-06	-0.307808	0.0671176	Unknown			No
Unresolved	Hs.203697-S	4	15438059	20.4702	6.06e-06	-0.303489	0.0667625	Unknown			No
Unresolved	Hs.19339-S	3	162254212	19.586	9.62e-06	-0.292554	0.0658511	Unknown			No
Unresolved	GI_42657283-S	5	131814326	19.3965	1.06e-05	-0.283184	0.0640691	Unknown			No
Unresolved	GI_30157733-S	20	48304382	19.3548	1.09e-05	-0.276658	0.0626381	Unknown			No
Unresolved	GI_37550187-S	5	131814370	18.7845	1.46e-05	-0.28437	0.0653583	Unknown			No
Unresolved	GI_42661316-S	17	31430253	16.7054	4.37e-05	-0.263229	0.0641926	Unknown			No
Unresolved	hmm25958-S	1	155630488	16.5252	4.8e-05	-0.263047	0.064402	Unknown			No
Unresolved	Hs.484564-S	6	6973104	14.9962	0.0001077	0.259477	0.0668015	Unknown			No
Unresolved	hmm3574-S	14	105248823	14.8683	0.0001153	0.24674	0.0637905	Unknown			No
Unresolved	Hs.147489-S	1	15577274	14.1265	0.0001709	-0.249361	0.066163	Unknown			No
Unresolved	GI_42657498-S	6	104647	13.4738	0.0002419	-0.251895	0.0684808	Unknown			No
Unresolved	GI_37546139-S	X	48911942	13.0831	0.000298	0.243436	0.0671092	Unknown			No
Unresolved	hmm36105-S	4	60432	11.9269	0.0005533	0.239995	0.069377	Unknown			No
Unresolved	Hs.17519-S	4	111161852	11.447	0.0007161	-0.218688	0.0644909	Unknown			No
Unresolved	hmm24125-S	18	8551722	11.4149	0.0007286	0.23099	0.0681989	Unknown			No
Unresolved	GI_42662291-S	20	30512200	11.3326	0.0007616	-0.227683	0.067494	Unknown			No
Unresolved	GI_18593090-S	21	32529603	11.2736	0.0007862	0.229738	0.0681896	Unknown			No
Unresolved	GI_37549388-S	2	231942762	11.0261	0.0008984	-0.228545	0.0686503	Unknown			No
													17	65	31	35	11	38	19	29	66	72	21	3	64	44	50	3	2	18	9	8		11	8	6	10	4
