# Supplementary material for: Transcriptomic epidemiology of smoking: the effect of smoking on gene expression in lymphocytes
Source: BMC Med Genomics. 2010 Jul 15;3:29. doi: 10.1186/1755-8794-3-29 (PMC2911391; doi:10.1186/1755-8794-3-29)
Supplement: Additional file 2 — Bivariate analysis results for the fifty most significant smoking-correlated transcripts. *Indicates there were multiple significant transcripts for this gene. [file 1755-8794-3-29-S2.XLS]

## Sheet: Supp Table 2
Gene	Chromosome	Identifier	Illumina ID	Description	Smoke correlation	P-value smoke correlation	P-value RhoG ≠ ±1
CDKN1C	11	NM_000076	GI_4557440-S	Cyclin-dependent kinase inhibitor 1C (p57, Kip2)	-0.492	<1.0x10-10	1.6x10-8
CLECSF13	2	NM_006344	GI_5453683-A	C-type lectin domain family 10, member A	0.444	<1.0x10-10	1.9x10-8
FCGR3A	1	NM_000569	GI_24429585-S	Fc fragment of IgG, low affinity IIIa, receptor (CD16a)	-0.442	<1.0x10-10	6.8x10-9
CYP4F22	19	NM_173483	GI_27735072-S	Cytochrome P450, family 2, subfamily E, polypeptide 2 homolog	-0.476	<1.0x10-10	9.7x10-9
LRRN3	7	NM_018334	GI_37059785-S	Leucine rich repeat neuronal 3	0.515	<1.0x10-10	1.0x10-7
LYPD2*	8	NM_205545	GI_45387924-S	LY6/PLAUR domain containing 2	-0.528	<1.0x10-10	2.9x10-8
MMP25*	16	NM_022468	GI_21536462-I	Matrix metallopeptidase 25	0.599	<1.0x10-10	1.8x10-6
P2RY6	11	NM_176797	GI_29029609-A	Pyrimidinergic receptor P2Y, G-protein coupled, 6	0.532	<1.0x10-10	0.042
PID1*	2	NM_017933	GI_40255259-S	Phosphotyrosine interaction domain containing 1	0.494	<1.0x10-10	3.0x10-7
RGL1	1	NM_015149	GI_20127535-S	Ral guanine nucleotide dissociation stimulator-like 1	0.452	<1.0x10-10	4.6x10-6
SASH1	6	NM_015278	GI_38569463-S	SAM and SH3 domain containing 1	0.582	<1.0x10-10	1.3x10-6
SPON2	4	NM_012445	GI_6912681-S	Spondin 2, extracellular matrix protein	-0.421	<1.0x10-10	1.0x10-7
SH2D1B	1	NM_053282	GI_24308411-S	SH2 domain containing 1B	-0.412	2.0x10-10	3.0X10-7
FPRL2	19	NM_002030	GI_38455412-S	Formyl peptide receptor-like 2	0.413	4.0x10-10	1.0x10-7
OSBPL5	11	NM_145638	GI_22035608-A	Oxysterol binding protein-like 5	-0.397	5.0x10-10	7.4x10-9
RHOC	1	NM_175744	GI_34222243-S	Ras homolog gene family, member C	-0.392	6.0x10-10	1.0x10-7
TPPP3	16	NM_015964	GI_7706275-A	Brain specific protein	-0.394	8.0x10-10	8.5x10-9
FLJ20699	22	NM_017931	GI_8923627-S	Hypothetical protein FLJ20699	-0.382	1.5x10-09	1.0x10-7
CKB	14	NM_001823	GI_34335231-S	Creatine kinase, brain	-0.374	2.2x10-9	3.0x10-7
GFOD1	6	NM_018988	GI_9506674-S	Glucose-fructose oxidoreductase domain containing 1	-0.382	3.8x10-9	7.4x10-6
GPR56	16	NM_005682	GI_41584199-S	G protein-coupled receptor 56	-0.371	4.9x10-9	1.2x10-8
EDG8	19	NM_030760	GI_18141314-S	Endothelial differentiation, sphingolipid G-protein-coupled receptor, 8	-0.375	5.2x10-9	1.0x10-7
FUCA1	1	NM_000147	GI_24475878-S	Fucosidase, alpha-L- 1, tissue	0.373	7.8x10-9	1.0x10-7
FGFBP2	4	NM_031950	GI_31543022-S	Ksp37 protein	-0.355	1.4x10-8	3.0x10-8
IGLV3-9	22	Hs.449584	Hs.449584-S	Immunoglobulin lambda locus	0.361	2.8x10-8	2.0x10-7
ITGAX	16	NM_000887	GI_34452172-S	Integrin, alpha X (complement component 3 receptor 4 subunit)	-0.367	3.4x10-8	3.9x10-9
FEZ1	11	NM_005103	GI_17105402-A	Fasciculation and elongation protein zeta 1 (zygin I)	-0.352	5.0x10-8	6.0x10-7
PRSS23	11	NM_007173	GI_38788121-S	Protease, serine, 23	-0.35	5.4x10-8	1.0x10-7
CLIC3	9	NM_004669	GI_40288289-S	Chloride intracellular channel 3	-0.353	7.6x10-8	1.0x10-7
COL13A1	10	NM_080815	GI_22027608-A	Collagen, type XIII, alpha 1	-0.363	7.9x10-8	1.4x10-4
CST7	20	NM_003650	GI_20302138-S	Cystatin F (leukocystatin)	-0.336	1.3x10-7	1.1x10-8
NKG7	19	NM_005601	GI_20127481-S	Natural killer cell group 7 sequence	-0.336	1.6x10-7	2.3x10-8
PDGFD	11	NM_033135	GI_15451920-A	Platelet derived growth factor D	-0.341	1.9x10-7	8.0x10-7
IL2RB	22	NM_000878	GI_23238195-S	Interleukin 2 receptor, beta	-0.341	2.3x10-7	1.0x10-7
LLGL2	17	NM_004524	GI_4758679-S	Lethal giant larvae homolog 2 (Drosophila)	-0.323	3.6x10-7	1.0x10-7
MATK	19	NM_139355	GI_21450845-I	Megakaryocyte-associated tyrosine kinase	-0.331	3.6x10-7	0.101
GARNL4	17	NM_015085	GI_42734326-S	GTPase activating Rap/RanGAP domain-like 4	-0.32	3.7x10-7	7.6x10-9
TBC1D8	2	NM_007063	GI_30410773-S	TBC1 domain family, member 8 (with GRAM domain)	-0.331	4.4x10-7	3.3x10-8
COCH	14	NM_004086	GI_4758021-S	Coagulation factor C homolog, cochlin (Limulus polyphemus)	0.33	5.0x10-7	2.5x10-8
NRG1	8	NM_013961	GI_7669521-A	Neuregulin 1	0.324	5.6x10-7	2.2x10-6
HES4	1	NM_021170	GI_20127596-S	Hairy and enhancer of split 4 (Drosophila)	-0.323	5.7x10-7	5.0x10-7
MAST3	19	XM_038150	GI_37552547-S	Microtubule associated serine/threonine kinase 3	-0.334	5.7x10-7	1.4x10-8
CTBP2	10	NM_001329	GI_4557498-I	C-terminal binding protein 2	-0.321	5.8x10-7	1.8x10-8
SPN	16	NM_003123	GI_40254469-S	Sialophorin (leukosialin, CD43)	-0.317	5.9x10-7	1.6x10-8
TRA@*	14	Hs.2014	Hs.2014-S	T cell receptor alpha locus	-0.33	6.0x10-7	3.2x10-8
BATF3	1	NM_018664	GI_8924245-S	Jun dimerization protein p21SNFT	-0.326	6.6x10-7	1.0x10-7
STAB1	3	NM_015136	GI_12225239-S	Stabilin 1	0.333	6.6x10-7	1.6x10-6
MLC1	22	NM_015166	GI_21237729-I	Megalencephalic leukoencephalopathy with subcortical cysts 1	-0.314	7.7x10-7	8.9x10-9
CLDND1	3	NM_019895	GI_11096339-S	Claudin domain containing 1	0.317	8.7x10-7	1.9x10-8
SIGLEC10	19	NM_033130	GI_31377638-S	Sialic acid binding Ig-like lectin 10	-0.315	1.1x10-6	2.0x10-7
Supplementary Table 2. Bivariate analysis results for the fifty most significant smoking-correlated transcripts
*Indicates there were multiple significant transcripts for this gene
